# Supplementary material for: A guide to null models for animal social network analysis
Source: Methods Ecol Evol. 2017 Apr 12;8(10):1309–20. doi: 10.1111/2041-210X.12772 (PMC5656331; doi:10.1111/2041-210X.12772)
Supplement: Supplementary file 1 — Data S1. The supplemental information consists of 11 R scripts. Each script refers to a figure that uses simulated data. [file MEE3-8-1309-s001.zip]

Archive with 11 entries (11 files):
- Fig0.Example_GLMM_groups_baseline.R
- Fig2.Example_P_values.R
- Fig3.Example_GLMM_groups.R
- Fig4.Example_Node_Permutation.R
- Fig5.Example_Data_Permutation.R
- Fig7.Example_GLMM_focals.R
- Fig8.Example_Focal_Permutation.R
- Fig9.Example_GPS_Data_Permutation.R
- Sec5.1.Example_MRQAP_with_Permutation.R
- Sec5.1.Example_MRQAP_with_Permutation_baseline.R
- Sec5.2.Example_ERGM.R
