# Supplementary material for: A guide to null models for animal social network analysis
Source: Methods Ecol Evol. 2017 Apr 12;8(10):1309–20. doi: 10.1111/2041-210X.12772 (PMC5656331; doi:10.1111/2041-210X.12772)
Supplement: Supplementary file 1 — Data S1. The supplemental information consists of 11 R scripts. Each script refers to a figure that uses simulated data. [file MEE3-8-1309-s001.zip › Fig2.Example_P_values.R]

par(mfrow=c(2,2),cex.lab=1.5,mar=c(4,4,1,1), tck=0.01, mgp=c(2.5,0.5,0),las=1,oma=c(1,1,0,0))

# Two-tailed 0-centered
a <- rnorm(1000,0,2)
b <- hist(a,xlab="",ylab="",col="black",breaks=100,cex.axis=1.3,main="")
box()
segments(b$mids[min(which(cumsum(b$counts/sum(b$counts))>0.975))],0,b$mids[min(which(cumsum(b$counts/sum(b$counts))>0.975))],max(b$counts),col="red")
text(par('usr')[1] + (par('usr')[2]-par('usr')[1])/15,par('usr')[4] - (par('usr')[4]-par('usr')[3])/15, "a)", cex=2) 

# Two-tailed 0-centered
a <- rnorm(1000,0,2)
b <- hist(a,xlab="",ylab="",col="black",breaks=100,cex.axis=1.3,main="")
box()
segments(b$mids[max(which(cumsum(b$counts/sum(b$counts))<0.025))],0,b$mids[max(which(cumsum(b$counts/sum(b$counts))<0.025))],max(b$counts),col="red")
text(par('usr')[1] + (par('usr')[2]-par('usr')[1])/15,par('usr')[4] - (par('usr')[4]-par('usr')[3])/15, "b)", cex=2) 


# Two-tailed 0-centered
a <- rnorm(1000,0,2) - 7
b <- hist(a,xlab="",ylab="",col="black",breaks=100,cex.axis=1.3,main="",xlim=c(-(max(abs(a),a)),(max(abs(a),a))))
box()
segments(b$mids[min(which(cumsum(b$counts/sum(b$counts))>0.975))],0,b$mids[min(which(cumsum(b$counts/sum(b$counts))>0.975))],max(b$counts),col="red")
text(par('usr')[1] + (par('usr')[2]-par('usr')[1])/15,par('usr')[4] - (par('usr')[4]-par('usr')[3])/15, "c)", cex=2) 

# Two-tailed 0-centered
a <- rnorm(1000,0,2) + 7
b <- hist(a,xlab="",ylab="",col="black",breaks=100,cex.axis=1.3,main="",xlim=c(-(max(abs(a),a)),(max(abs(a),a))))
box()
segments(b$mids[max(which(cumsum(b$counts/sum(b$counts))<0.025))],0,b$mids[max(which(cumsum(b$counts/sum(b$counts))<0.025))],max(b$counts),col="red")
text(par('usr')[1] + (par('usr')[2]-par('usr')[1])/15,par('usr')[4] - (par('usr')[4]-par('usr')[3])/15, "d)", cex=2) 

par(las=0)
mtext("Frequency",side=2,line=-1.5,outer=TRUE,cex=1.5)
mtext("Test statistic",side=1,line=-1.5,outer=TRUE,cex=1.5)
