# Supplementary material for: A guide to null models for animal social network analysis
Source: Methods Ecol Evol. 2017 Apr 12;8(10):1309–20. doi: 10.1111/2041-210X.12772 (PMC5656331; doi:10.1111/2041-210X.12772)
Supplement: Supplementary file 1 — Data S1. The supplemental information consists of 11 R scripts. Each script refers to a figure that uses simulated data. [file MEE3-8-1309-s001.zip › Fig3.Example_GLMM_groups.R]

library(igraph)
library(sna)
library(asnipe)

# Function to allocate number of observations to groups
rand_vect <- function(N, M, sd = 1, pos.only = TRUE) {
  vec <- rnorm(N, M/N, sd)
  if (abs(sum(vec)) < 0.01) vec <- vec + 1
  vec <- round(vec / sum(vec) * M)
  deviation <- M - sum(vec)
  for (. in seq_len(abs(deviation))) {
    vec[i] <- vec[i <- sample(N, 1)] + sign(deviation)
  }
  if (pos.only) while (any(vec < 0)) {
    negs <- vec < 0
    pos  <- vec > 0
    vec[negs][i] <- vec[negs][i <- sample(sum(negs), 1)] + 1
    vec[pos][i]  <- vec[pos ][i <- sample(sum(pos ), 1)] - 1
  }
  vec
}

# START HERE:

# Set parameters
N <- 40
n_groups <- 200

# Generate nodes
ids <- data.frame(ID=1:(N),SEX=sample(c("M","F"),N,replace=TRUE))

# Generate a distribution of group sizes
group_size <- sample(c(1:(N/2)),n_groups,replace=TRUE)

# Create blank GBI matrix
gbi <- matrix(0,nrow=n_groups,ncol=N)

# Allocate individuals to groups, starting with males so that they end up in smaller groups
ids$OBS <- rand_vect(N,sum(group_size),pos.only=TRUE)
group_size.tmp <- group_size
which.males <- which(ids$SEX=="M")
for (i in which.males) {

	g <- sample(1:n_groups,ids$OBS[i],prob=(group_size.tmp>0))
	group_size.tmp[g] <- group_size.tmp[g]-1
	gbi[g,i] <- 1

}
which.females <- which(ids$SEX=="F")
for (i in which.females) {
	if (sum((group_size.tmp>0) < ids$OBS[i])) {
		g <- sample(1:n_groups,ids$OBS[i],prob=(group_size.tmp>0),replace=TRUE)
	} else {
		g <- sample(1:n_groups,ids$OBS[i],prob=(group_size.tmp>0),replace=FALSE)
	}
	group_size.tmp[g] <- group_size.tmp[g]-1
	gbi[g,i] <- 1

}


# Calculate network
network <- get_network(gbi)

# Remove some observations
# Generate probability of being observed (males=1,females=0.8)
ids$OBS_PROB <- 0.8
ids$OBS_PROB[which(ids$SEX=="M")] <- 1

# Remove observations from GBI
gbi.r <- gbi
for (i in 1:N) {
	gbi.r[which(gbi.r[,i] > 0),i] <- sample(c(0,1),sum(gbi.r[,i]),replace=TRUE,prob=c(1-ids$OBS_PROB[i],ids$OBS_PROB[i]))
}

# Calculate new network
network.r <- get_network(gbi.r)

# Calculate Degrees
ids$DEGREE <- rowSums(network)
ids$DEGREE.r <- rowSums(network.r)

# Calculate effects
coef <- coefficients(lm(DEGREE~SEX,data=ids))[2]
coef.r <- coefficients(lm(DEGREE.r~SEX,data=ids))[2]


## Data permutations
# Create random networks
networks_rand <- network_permutation(gbi.r,association_matrix=network.r)

# Calculate degree distribution for each network
deg_rand <- apply(networks_rand,1,function(x) { rowSums(x)})

# Get coefficients for each randomisation
coefs <- apply(deg_rand,2,function(x) { coefficients(lm(x~SEX,data=ids))[2] })


## Node permutations
deg_rand.n <- matrix(0,nrow=N,ncol=1000)
coefs.n <- rep(0,1000)
for (i in 1:1000) {
	s <- sample(1:N)
	net <- network.r[s,s]
	deg_rand.n <- rowSums(net)
	coefs.n[i] <- coefficients(lm(deg_rand.n~SEX,data=ids))[2]
}

# Plot results
par(mfrow=c(2,2),cex.lab=1.5,mar=c(4,4,1,1), tck=0.01, mgp=c(2.5,0.5,0),las=1)

# Plot original
plot(ids$DEGREE~factor(ids$SEX),xlab="Sex",ylab="Strength (original)",cex.axis=1.3, tck=0.01)
text(par('usr')[1] + (par('usr')[2]-par('usr')[1])/15,par('usr')[4] - (par('usr')[4]-par('usr')[3])/15, "a)", cex=2) 

# Plot observed
plot(ids$DEGREE.r~factor(ids$SEX),xlab="Sex",ylab="Strength (observed)",cex.axis=1.3, tck=0.01)
text(par('usr')[1] + (par('usr')[2]-par('usr')[1])/15,par('usr')[4] - (par('usr')[4]-par('usr')[3])/15, "b)", cex=2) 

# Plot resulting distribution
a <- hist(coefs,xlim=c(min(coefs,coef.r),max(coefs,coef.r)),col="black",xlab="Coefficient value",ylab="Frequency",breaks=100,cex.axis=1.3,main="", tck=0.01)
segments(coef.r,0,coef.r,max(a$counts),col="red")
box()
text(par('usr')[1] + (par('usr')[2]-par('usr')[1])/15,par('usr')[4] - (par('usr')[4]-par('usr')[3])/15, "c)", cex=2) 

# Plot resulting distribution
a <- hist(coefs.n,xlim=c(min(coefs.n,coef.r),max(coefs.n,coef.r)),col="black",xlab="Coefficient value",ylab="Frequency",breaks=100,cex.axis=1.3,main="", tck=0.01)
segments(coef.r,0,coef.r,max(a$counts),col="red")
box()
text(par('usr')[1] + (par('usr')[2]-par('usr')[1])/15,par('usr')[4] - (par('usr')[4]-par('usr')[3])/15, "d)", cex=2) 

# P values
sum(coef.r>coefs)
sum(coef.r>coefs.n)
