# Supplementary material for: A guide to null models for animal social network analysis
Source: Methods Ecol Evol. 2017 Apr 12;8(10):1309–20. doi: 10.1111/2041-210X.12772 (PMC5656331; doi:10.1111/2041-210X.12772)
Supplement: Supplementary file 1 — Data S1. The supplemental information consists of 11 R scripts. Each script refers to a figure that uses simulated data. [file MEE3-8-1309-s001.zip › Fig5.Example_Data_Permutation.R]

library(igraph)
library(sna)
library(asnipe)

# Function to allocate number of observations to groups
rand_vect <- function(N, M, sd = 1, pos.only = TRUE) {
  vec <- rnorm(N, M/N, sd)
  if (abs(sum(vec)) < 0.01) vec <- vec + 1
  vec <- round(vec / sum(vec) * M)
  deviation <- M - sum(vec)
  for (. in seq_len(abs(deviation))) {
    vec[i] <- vec[i <- sample(N, 1)] + sign(deviation)
  }
  if (pos.only) while (any(vec < 0)) {
    negs <- vec < 0
    pos  <- vec > 0
    vec[negs][i] <- vec[negs][i <- sample(sum(negs), 1)] + 1
    vec[pos][i]  <- vec[pos ][i <- sample(sum(pos ), 1)] - 1
  }
  vec
}

# START HERE:

# Set parameters
N <- 40
n_groups <- 200

# Generate nodes
ids <- data.frame(ID=1:(N),SEX=sample(c("M","F"),N,replace=TRUE))

# Generate a distribution of group sizes
group_size <- sample(c(1:(N/2)),n_groups,replace=TRUE)

# Create blank GBI matrix
gbi <- matrix(0,nrow=n_groups,ncol=N)

# Allocate individuals to groups, starting with males so that they end up in smaller groups
ids$OBS <- rand_vect(N,sum(group_size),pos.only=TRUE)
group_size.tmp <- group_size
which.males <- which(ids$SEX=="M")
for (i in which.males) {

	g <- sample(1:n_groups,ids$OBS[i],prob=(group_size.tmp>0))
	group_size.tmp[g] <- group_size.tmp[g]-1
	gbi[g,i] <- 1

}
which.females <- which(ids$SEX=="F")
for (i in which.females) {
	if (sum((group_size.tmp>0) < ids$OBS[i])) {
		g <- sample(1:n_groups,ids$OBS[i],prob=(group_size.tmp>0),replace=TRUE)
	} else {
		g <- sample(1:n_groups,ids$OBS[i],prob=(group_size.tmp>0),replace=FALSE)
	}
	group_size.tmp[g] <- group_size.tmp[g]-1
	gbi[g,i] <- 1

}


# Remove some observations
# Generate probability of being observed (males=1,females=0.7)
ids$OBS_PROB <- 0.8
ids$OBS_PROB[which(ids$SEX=="M")] <- 1

# Remove observations from GBI
gbi.r <- gbi
for (i in 1:N) {
	gbi.r[which(gbi.r[,i] > 0),i] <- sample(c(0,1),sum(gbi.r[,i]),replace=TRUE,prob=c(1-ids$OBS_PROB[i],ids$OBS_PROB[i]))
}

# Calculate network
network.r <- get_network(gbi.r)

# Calculate Degree
ids$DEGREE.r <- rowSums(network.r)

# Calculate effects
coef.r <- coefficients(lm(DEGREE.r~SEX,data=ids))[2]

# Perform data stream permutation
networks_rand <- network_permutation(gbi.r,association_matrix=network.r)

# Calculate degree distribution for each network
deg_rand <- apply(networks_rand,1,function(x) { rowSums(x)})

# Get coefficients for each randomisation
coefs <- apply(deg_rand,2,function(x) { coefficients(lm(x~SEX,data=ids))[2] })


# Plot
layout(matrix(c(1,1,1,1,2,3,4,5,6,7,8,9),nrow=2,ncol=6))
par(cex.lab=1.5,mar=c(4,4,1,1), tck=0.01, mgp=c(2.5,0.5,0),las=1)

# Plot original network
coords <- layout.fruchterman.reingold(graph.adjacency(network.r,mode="undirected",diag=FALSE))
plot(NULL, xlim=range(coords[,1]), ylim=range(coords[,2]), pch=20,  axes=FALSE, xlab=NA, ylab=NA)
edges <- which(network.r > 0, arr.ind=TRUE)
segments(coords[edges[,1],1],coords[edges[,1],2],coords[edges[,2],1],coords[edges[,2],2],lwd=1400*network.r[edges]^5, col="#00000055")
points(coords, pch=20, col=c("blue","red")[as.numeric(ids$SEX)], cex=ids$DEGREE.r/1.5)


## Plot permutation results
for (i in c(1,10,100,1000)) {

	# Plot network
	plot(NULL, xlim=range(coords[,1]), ylim=range(coords[,2]), pch=20,  axes=FALSE, xlab=NA, ylab=NA)
	edges <- which(networks_rand[i,,] > 0, arr.ind=TRUE)
	segments(coords[edges[,1],1],coords[edges[,1],2],coords[edges[,2],1],coords[edges[,2],2],lwd=1400*networks_rand[i,,][edges]^5, col="#00000055")
	points(coords, pch=20, col=c("blue","red")[as.numeric(ids$SEX)], cex=deg_rand[,i]/1.5)
	
	# get some limits for the plot
	b <- hist(coefs, breaks=100, plot=FALSE)

	# Plot result
	if (i > 1) {
		a <- hist(coefs[1:i],xlim=c(min(coefs,coef.r),max(coefs,coef.r)), ylim=c(0,max(b$counts)), col="black",xlab="Coefficient value",ylab="Frequency",breaks=100,cex.axis=1.3,main=paste(i,"permutations"), tck=0.01)
	} else {
		plot(NULL,xlim=c(min(coefs,coef.r),max(coefs,coef.r)), ylim=c(0,max(b$counts)), col="black",xlab="Coefficient value",ylab="Frequency",cex.axis=1.3,main="1 permutation", tck=0.01)
		segments(coefs[i],0,coefs[i],1,lwd=2)
	}
	segments(coef.r,0,coef.r,max(b$counts),col="red")
	box()
}
