# Supplementary material for: A guide to null models for animal social network analysis
Source: Methods Ecol Evol. 2017 Apr 12;8(10):1309–20. doi: 10.1111/2041-210X.12772 (PMC5656331; doi:10.1111/2041-210X.12772)
Supplement: Supplementary file 1 — Data S1. The supplemental information consists of 11 R scripts. Each script refers to a figure that uses simulated data. [file MEE3-8-1309-s001.zip › Fig9.Example_GPS_Data_Permutation.R]

library(igraph)
library(sna)


# CREATE SOME NETWORK FUNCTIONS FOR FOCAL DATA

make_network <- function(locations) {
	N <- nrow(locations)
	network <- matrix(0,nrow=N, ncol=N)

	for (i in 1:(N-1)) {
		for (j in (i+1):N) {
			x <- sum(locations[i,]==locations[j,],na.rm=T)
			fa <- ncol(locations)
			fb <- ncol(locations)
			sri <- x/(fa+fb)
			network[i,j] <- sri
			network[j,i] <- sri
		}
	}
	return(network)
}

# within day node permutation - not used but performs poorly
rand_network.node <- function(locations, days, n.perm) {
	N <- nrow(locations)
	networks_rand <- array(0, c(n.perm,N,N))
	unique.days <- unique(days)
	
	for (i in 1:n.perm) {
		# for each day
		for (j in 1:length(unique.days)) {
			locations[1:N,which(days==unique.days[j])] <- locations[sample(1:N),which(days==unique.days[j])]
		}

		# caculate network
		networks_rand[i,,] <- make_network(locations)
	}
	return(networks_rand)
}

# within individual temporal permutation proposed by Spiegel et al.
rand_network <- function(locations, days, n.perm) {
	N <- nrow(locations)
	networks_rand <- array(0, c(n.perm,N,N))
	unique.days <- unique(days)
	observations <- ncol(locations)
	
	for (i in 1:n.perm) {
		# for each individual
		for (j in 1:N) {
			unique.days.p <- sample(unique.days)
			days.p <- rep(unique.days.p, each=n_points_per_day)
			days.p <- rank(days.p,ties.method="first")
			locations[j,] <- locations[j,days.p]
		}

		# caculate network
		networks_rand[i,,] <- make_network(locations)
	}
	return(networks_rand)
}


# START HERE:

# Set parameters
N <- 40
n_days <- 20
n_points_per_day <- 50
days <- rep(1:20, each=n_points_per_day)
grid_size <- 10

# Generate nodes
ids <- data.frame(ID=1:(N),SEX=sample(c("M","F"),N,replace=TRUE))

# Assign females to be attracted to others
ids$ATTRACT <- FALSE
ids$ATTRACT[which(ids$SEX=="F")] <- TRUE

# Create blank matrices for xy coordinates
xs <- matrix(NA, nrow=N, ncol=n_days*n_points_per_day)
ys <- matrix(NA, nrow=N, ncol=n_days*n_points_per_day)

# Allocate individuals at random in the grid to start
xs[,1] <- sample(1:grid_size, N, replace=TRUE)
ys[,1] <- sample(1:grid_size, N, replace=TRUE)

# Now model movement where females are attracted to others
# and males move at random
m <- which(ids$SEX=="M")
f <- which(ids$SEX=="F")
dirs <- expand.grid(c(-1,0,1),c(-1,0,1))
for (i in 2:length(days)) {
	
	# first move males, use periodic boundaries
	xs[m,i] <- xs[m,i-1] + sample(c(-1,0,1),length(m),replace=TRUE)
	xs[m,i][which(xs[m,i] <= 0)] <- grid_size
	xs[m,i][which(xs[m,i] > grid_size)] <- 1
	ys[m,i] <- ys[m,i-1] + sample(c(-1,0,1),length(m),replace=TRUE)
	ys[m,i][which(ys[m,i] <= 0)] <- grid_size
	ys[m,i][which(ys[m,i] > grid_size)] <- 1

	# now move females, with preference for directions
	# with more individuals

	# first find nearby cells with other individuals present
	a <- apply(cbind(xs[f,i-1],ys[f,i-1]), 1, function(a) { which(outer(xs[m,i],c(a[1] + dirs[,1]),"==") + outer(ys[m,i],c(a[2] + dirs[,2]),"==") == 2, arr.ind=TRUE) })

	# find those with no neighbours, move them at random
	b <- which(unlist(lapply(a,nrow)) == 0)

	if (length(a) == 0) { # above finds no matches
		xs[f,i] <- xs[f,i-1] + sample(c(-1,0,1),length(f),replace=TRUE)
		xs[f,i][which(xs[f,i] <= 0)] <- grid_size
		xs[f,i][which(xs[f,i] > grid_size)] <- 1
		ys[f,i] <- ys[f,i-1] + sample(c(-1,0,1),length(f),replace=TRUE)
		ys[f,i][which(ys[f,i] <= 0)] <- grid_size
		ys[f,i][which(ys[f,i] > grid_size)] <- 1
	} else if (length(b) > 0) {
		xs[f[b],i] <- xs[f[b],i-1] + sample(c(-1,0,1),length(f[b]),replace=TRUE)
		xs[f[b],i][which(xs[f[b],i] <= 0)] <- grid_size
		xs[f[b],i][which(xs[f[b],i] > grid_size)] <- 1
		ys[f[b],i] <- ys[f[b],i-1] + sample(c(-1,0,1),length(f[b]),replace=TRUE)
		ys[f[b],i][which(ys[f[b],i] <= 0)] <- grid_size
		ys[f[b],i][which(ys[f[b],i] > grid_size)] <- 1
	}

	# find those with neighbours and move them with preference
	# towards others
	b <- which(unlist(lapply(a,nrow)) > 0)
	
	if (length(b) > 0) {
		for (j in 1:length(b)) {
			z <- b[j]
			dirs.tmp <- rbind(dirs,dirs[rep(a[[z]][,2],5),])
			xs[f[z],i] <- xs[f[z],i-1] + sample(dirs.tmp[,1],1)
			xs[f[z],i][which(xs[f[z],i] <= 0)] <- grid_size
			xs[f[z],i][which(xs[f[z],i] > grid_size)] <- 1
			ys[f[z],i] <- ys[f[z],i-1] + sample(dirs.tmp[,1],1)
			ys[f[z],i][which(ys[f[z],i] <= 0)] <- grid_size
			ys[f[z],i][which(ys[f[z],i] > grid_size)] <- 1
		}
	}
}

# Now allocate each location to a unique number (to make it easier to count
# co-occurrences)

grid.id <- matrix(1:(grid_size*grid_size),nrow=grid_size,ncol=grid_size)

locations <- matrix(NA, nrow=nrow(xs), ncol=ncol(xs))
for (i in 1:N) {
	locations[i,] <- grid.id[cbind(xs[i,],ys[i,])]
}

# Remove some observations
# Generate probability of being observed (males=1,females=0.7)
ids$OBS_PROB <- 0.8
ids$OBS_PROB[which(ids$SEX=="M")] <- 1

# Remove observations from observations
for (i in 1:N) {
	locations[i,] <- locations[i,] * sample(c(NA,1),n_days*n_points_per_day,replace=TRUE,prob=c(1-ids$OBS_PROB[i],ids$OBS_PROB[i]))
}

# Calculate network
network.r <- make_network(locations)


# Calculate Degree
ids$DEGREE.r <- rowSums(network.r)

# Calculate effects
coef.r <- coefficients(lm(DEGREE.r~SEX,data=ids))[2]


# Perform data stream permutation
# replace rand_network with rand_network.node for node permutation version
n.perm <- 1000
networks_rand <- rand_network(locations, days, n.perm)

# Calculate degree distribution for each network
deg_rand <- apply(networks_rand,1,function(x) { rowSums(x)})

# Get coefficients for each randomisation
coefs <- apply(deg_rand,2,function(x) { coefficients(lm(x~SEX,data=ids))[2] })


# Plot
layout(matrix(c(1,1,1,1,2,3,4,5,6,7,8,9),nrow=2,ncol=6))
par(cex.lab=1.5,mar=c(4,4,1,1), tck=0.01, mgp=c(2.5,0.5,0),las=1)

# Plot original network
coords <- layout.fruchterman.reingold(graph.adjacency(network.r,mode="undirected",diag=FALSE))
plot(NULL, xlim=range(coords[,1]), ylim=range(coords[,2]), pch=20,  axes=FALSE, xlab=NA, ylab=NA)
edges <- which(network.r > 0, arr.ind=TRUE)
segments(coords[edges[,1],1],coords[edges[,1],2],coords[edges[,2],1],coords[edges[,2],2],lwd=200000000*network.r[edges]^4, col="#00000055")
points(coords, pch=20, col=c("blue","red")[as.numeric(ids$SEX)], cex=ids$DEGREE.r*20)


## Plot permutation results
for (i in c(1,10,100,1000)) {

	# Plot network
	plot(NULL, xlim=range(coords[,1]), ylim=range(coords[,2]), pch=20,  axes=FALSE, xlab=NA, ylab=NA)
	edges <- which(networks_rand[i,,] > 0, arr.ind=TRUE)
	segments(coords[edges[,1],1],coords[edges[,1],2],coords[edges[,2],1],coords[edges[,2],2],lwd=200000000*networks_rand[i,,][edges]^4, col="#00000055")
	points(coords, pch=20, col=c("blue","red")[as.numeric(ids$SEX)], cex=deg_rand[,i]*20)
	
	# get some limits for the plot
	b <- hist(coefs, breaks=100, plot=FALSE)

	# Plot result
	if (i > 1) {
		a <- hist(coefs[1:i],xlim=c(min(coefs,coef.r),max(coefs,coef.r)), ylim=c(0,max(b$counts)), col="black",xlab="Coefficient value",ylab="Frequency",breaks=100,cex.axis=1.3,main=paste(i,"permutations"), tck=0.01)
	} else {
		plot(NULL,xlim=c(min(coefs,coef.r),max(coefs,coef.r)), ylim=c(0,max(b$counts)), col="black",xlab="Coefficient value",ylab="Frequency",cex.axis=1.3,main="1 permutation", tck=0.01)
		segments(coefs[i],0,coefs[i],1,lwd=2)
	}
	segments(coef.r,0,coef.r,max(b$counts),col="red")
	box()
}
