# Supplementary material for: A guide to null models for animal social network analysis
Source: Methods Ecol Evol. 2017 Apr 12;8(10):1309–20. doi: 10.1111/2041-210X.12772 (PMC5656331; doi:10.1111/2041-210X.12772)
Supplement: Supplementary file 1 — Data S1. The supplemental information consists of 11 R scripts. Each script refers to a figure that uses simulated data. [file MEE3-8-1309-s001.zip › Sec5.1.Example_MRQAP_with_Permutation.R]

library(igraph)
library(sna)
library(asnipe)

# Function to allocate number of observations to groups
rand_vect <- function(N, M, sd = 1, pos.only = TRUE) {
  vec <- rnorm(N, M/N, sd)
  if (abs(sum(vec)) < 0.01) vec <- vec + 1
  vec <- round(vec / sum(vec) * M)
  deviation <- M - sum(vec)
  for (. in seq_len(abs(deviation))) {
    vec[i] <- vec[i <- sample(N, 1)] + sign(deviation)
  }
  if (pos.only) while (any(vec < 0)) {
    negs <- vec < 0
    pos  <- vec > 0
    vec[negs][i] <- vec[negs][i <- sample(sum(negs), 1)] + 1
    vec[pos][i]  <- vec[pos ][i <- sample(sum(pos ), 1)] - 1
  }
  vec
}

# START HERE:

# Set parameters
N <- 40
n_groups <- 200

# Generate nodes
ids <- data.frame(ID=1:(N),SEX=sample(c("M","F"),N,replace=TRUE))

# Generate a distribution of group sizes
group_size <- sample(c(1:(N/2)),n_groups,replace=TRUE)

# Create blank GBI matrix
gbi <- matrix(0,nrow=n_groups,ncol=N)

# Allocate individuals to groups, starting with males so that they end up in smaller groups
ids$OBS <- rand_vect(N,sum(group_size),pos.only=TRUE)
group_size.tmp <- group_size
which.males <- which(ids$SEX=="M")
for (i in which.males) {

	g <- sample(1:n_groups,ids$OBS[i],prob=(group_size.tmp>0))
	group_size.tmp[g] <- group_size.tmp[g]-1
	gbi[g,i] <- 1

}
which.females <- which(ids$SEX=="F")
for (i in which.females) {
	if (sum((group_size.tmp>0) < ids$OBS[i])) {
		g <- sample(1:n_groups,ids$OBS[i],prob=(group_size.tmp>0),replace=TRUE)
	} else {
		g <- sample(1:n_groups,ids$OBS[i],prob=(group_size.tmp>0),replace=FALSE)
	}
	group_size.tmp[g] <- group_size.tmp[g]-1
	gbi[g,i] <- 1

}


# Remove some observations
# Generate probability of being observed (males=1,females=0.7)
ids$OBS_PROB <- 0.8
ids$OBS_PROB[which(ids$SEX=="M")] <- 1

# Remove observations from GBI
gbi.r <- gbi
for (i in 1:N) {
	gbi.r[which(gbi.r[,i] > 0),i] <- sample(c(0,1),sum(gbi.r[,i]),replace=TRUE,prob=c(1-ids$OBS_PROB[i],ids$OBS_PROB[i]))
}

# Calculate network
network.r <- get_network(gbi.r)

# Now calculate sex categories
# 1=both males, 2=males+females, 3=both females
# Each of these will be an NxN matrix
sex.value <- outer(as.numeric(ids$SEX),as.numeric(ids$SEX),"*")
sex.value[which(sex.value==4)] <- 3
sex.value <- 4-sex.value

# Calculate effects
model1 <- mrqap.dsp(network.r~sex.value, test.statistic = "beta")

# Have a look at the result
model1


# Perform data stream permutation
networks_rand <- network_permutation(gbi.r,association_matrix=network.r)


# Now calculate effects with data stream permutation
model2 <- mrqap.custom.null(network.r~sex.value,random.y=networks_rand, test.statistic = "beta")

# Have a look at the result
model2
